# Supplementary material for: Evidence That a TRPA1-Mediated Murine Model of Temporomandibular Joint Pain Involves NLRP3 Inflammasome Activation
Source: Pharmaceuticals (Basel). 2021 Oct 23;14(11):1073. doi: 10.3390/ph14111073 (PMC8622821; doi:10.3390/ph14111073)
Supplement: Supplementary file 1 [file pharmaceuticals-14-01073-s001.zip]

Archive with 1 entries (1 files):
- pharmaceuticals-1362646-supplementary.pdf
